# Supplementary material for: Reproduction and community structure of fish from winter catch sites from industrial shrimp bycatch from the northeast and southeast Mexican Pacific
Source: PeerJ. 2018 Mar 2;6:e4460. doi: 10.7717/peerj.4460 (PMC5836567; doi:10.7717/peerj.4460)
Supplement: Data S2 — Each sheet shows one species; its abundance, frequency, length and weight data, as well as its gonadal development. [file peerj-06-4460-s002.xlsx]

## Sheet: Explanation
	This file contains the information of 12 species with higher IVI.
	Each sheet shows one species; its abundance, frequency, length and weight data, as well as its gonadal development.

## Sheet: A.mazat
Achirus mazatlanus
Station	TL (cm)	Weight (g)		Maturity	Sex	Stage of gondal development
S1
S2	11.6	23.04		Developed gonad	Female	S1
S3
S4	9.2	12.8		Immature
S5	9.4	13.59		Immature
S6
S7	12.5	11.3		Developed gonad	Female	S2

## Sheet: C.orque
Chloroscombrus orqueta
Station	TL (cm)	Weight (g)		Maturity	Sex	Stage of gondal development
S1	Incomplete
S2	15.5	8.73		Developed gonad	male	S1
S2	9.5	11.52		Immature
S3	18.2	54.66		Developed gonad	Hermbra	S3
S4	16.2	30		Developed gonad	female	S2
S4	14	25.4		Immature
S4	13.8	20.7		Immature
S5	13.3	22.26		Developed gonad	female	S3
S5	18	46.6		Developed gonad	male	S1
S5	15.8	32.7		Immature
S5	14.7	24.4		Immature
S5	13.7	18.44		Immature
S6
S7	14.9	24.34		Immature
S7	15	29.2		Immature
S7	15.4	30.38		Immature

## Sheet: D.peruv
Diapterus peruvianus
Station	TL (cm)	Weight (g)		Maturity	Sex	Stage of gondal development
S1	15.4	46.53		Developed gonad	female	S1
S1	11.3	20.55		Immature
S1	10.4	16.1		Immature
S1	10.9	18.66		Immature
S1	11.5	19.6		Immature
S1	10.5	17.47		Immature
S1	10.1	15.44		Immature
S1	10.3	13.32		Immature
S1	9.9	12.33		Immature
S1	10.7	17.63		Immature
S1	10.5	15.57		Immature
S1	10	13.48		Immature
S1	10	13.92		Immature
S2	18.5	71.13		Developed gonad	female	S3
S2	17.1	69.13		Developed gonad	female	S1
S2	15.5	39.04		Developed gonad	female	S1
S2	15.7	20.1		Developed gonad	male	S1
S2	17.6	70.5		Developed gonad	male	S1
S2	10.5	13.49		Immature
S2	10.2	16.15		Immature
S2	10.3	16.3		Immature
S2	10.1	17		Immature
S2	10.6	18.09		Immature
S3	16.9	61.7		Developed gonad	female	S1
S3	15.1	47.2		Developed gonad	male	S1
S3	18.9	88.7		Developed gonad	female	E4
S4	10.9	18.45		Immature
S4	11.1	16.6		Immature
S4	12.7	24.4		Immature
S4	11.7	15		Immature
S4	10.7	13		Immature
S4	10.5	13.5		Immature
S4	10.2	11.6		Immature
S4	11.3	19.4		Immature
S4	11	17.5		Immature
S4	10.6	13.2		Immature
S4	9.8	11.9		Immature
S5	14.3	41.03		Developed gonad	female	S1
S5	15.6	48.75		Developed gonad	male	S2
S5	12.4	26.03		Immature
S5	12.3	28.82		Immature
S5	10.2	16.75		Immature
S5	9.8	17.29		Immature
S5	10.3	19.1		Immature
S5	9.3	12.51		Immature
S5	11.5	22.03		Immature
S5	11	18.03		Immature
S5	11.6	22.91		Immature
S5	10.5	12.5		Immature
S5	11.1	20.2		Immature
S5	10	14.34		Immature
S5	11.8	24.24		Immature
S5	10.3	18.8		Immature
S5	11.3	18.6		Immature
S5	10.9	16.46		Immature
S5	9.6	15.18		Immature
S5	10.1	13.75		Immature
S5	9.6	12.03		Immature
S5	10	13.64		Immature
S5	9.8	14.95		Immature
S5	9.9	12.34		Immature
S5	9.4	15.42		Immature
S6	16	53.82		Developed gonad	female	S3
S6	16	56.87		Developed gonad	female	S3
S6	16	56.47		Developed gonad	female	S3
S6	18	74.75		Developed gonad	female	S3
S6	15.5	56.68		Developed gonad	female	S2
S6	15	45.66		Developed gonad	female	S2
S6	15	42.06		Developed gonad	female	S2
S6	15	47.83		Developed gonad	female	S1
S6	15.5	55.64		Developed gonad	female	S1
S6	14	38.13		Developed gonad	male	S1
S6	14.5	42.98		Developed gonad	male	S1
S6	15	40.53		Developed gonad	male	S1
S6	15	45.97		Developed gonad	male	S1
S6	14	40.6		Developed gonad	male	S1
S6	11	24.56		Immature
S6	9.5	14.48		Immature
S6	11.5	25.43		Immature
S6	10	16		Immature
S6	10	14		Immature
S6	10	13.52		Immature
S6	9.5	13.35		Immature
S6	10	19.26		Immature
S6	6.5	5.98		Immature
S6	9	10.33		Immature
S6	9.5	13.7		Immature
S7	8.9	7.74		Immature
S7	8.8	8.23		Immature
S7	8.4	7.3		Immature
S7	8.1	6.5		Immature
S7	7.6	5.75		Immature
S7	7.2	4.37		Immature
S7	7.3	4.48		Immature
S7	8.5	8.08		Immature

## Sheet: D.macro
Diplectrum macropoma
Station	TL (cm)	Weight (g)		Maturity	Sex	Stage of gondal development
S1	18.1	70.3		Developed gonad	Female	S3
S1	13.9	30		Immature
S1	13.2	27.49		Immature
S1	12.8	23.73		Immature
S1	10.2	12.25		Immature
S1	13.5	25.18		Immature
S1	13	28.14		Immature
S1	11.5	14.32		Immature
S2	14.4	31.14		Developed gonad	female	S2
S2	13.9	28.12		Immature
S2	12.2	20.23		Immature
S2	13.5	25.7		Immature
S2	13.5	26.3		Immature
S2	13.6	26.74		Immature
S3
S4
S5	14.6	34.1		Developed gonad	female	S2
S5	12.1	21.37		Immature
S5	13.4	26.43		Immature
S6	17.5	52.1		Developed gonad	female	S2
S6	16	44.32		Developed gonad	male	S3
S6	15	46.05		Developed gonad	female	S2
S6	14.5	36.87		Developed gonad	female	S2
S6	14	31.23		Developed gonad	male	S4
S6	14	30.91		Developed gonad	female	S3
S6	14	36.7		Immature	inm
S6	14	27.87		Immature
S6	13.5	25.86		Immature
S6	13.5	25.32		Immature
S6	13.5	29.2		Immature
S6	13.5	28.14		Immature
S6	13.5	27.68		Immature
S6	13	28.42		Immature
S6	13	28.15		Immature
S6	13	25.3		Immature
S6	13	25.95		Immature
S6	13	28.2		Immature
S6	12.5	23.7		Immature
S6	12	16.78		Developed gonad	male	S3
S6	12	18.94		Immature
S6	10.5	14.66		Immature
S7

## Sheet: F.corne
Fistularia corneta
Station	TL (cm)	Weight (g)		Maturity	Sex	Stage of gondal development
S1	24.9	4.89		Immature
S2	33.5	8.7		Immature
S2	33	10.68		Immature
S2	32	13.8		Immature
S2	31	10.84		Immature
S2	30	10.16		Immature
S3
S4	31.8	12.5		Immature
S4	29.8	6.8		Immature
S5	24.5	3.74		Immature
S5	28.9	5.24		Immature
S6
S7	31	15		Immature

## Sheet: L.peru
Lutjanus peru
Station	TL (cm)	Weight (g)		Maturity	Sex	Stage of gondal development
S1	12.5	23.77		Immature
S1	10	13.23		Immature
S1	10	15.65		Immature
S1	9.2	9.29		Immature
S1	9.5	12.05		Immature
S1	10.5	12.98		Immature
S1	11.3	17.26		Immature
S1	10.3	12.1		Immature
S1	11.5	19.97		Immature
S1	10.1	12.54		Immature
S1	11.9	21.14		Immature
S1	11.7	21.08		Immature
S1	12.5	23.5		Immature
S1	10	11.82		Immature
S1	13.3	28.52		Immature
S1	14.3	35.08		Immature
S1	10.9	15.55		Immature
S1	11.1	18.88		Immature
S1	11.3	16.22		Immature
S1	10.6	13.36		Immature
S1	10.5	13.09		Immature
S2	12.3	23.68		Immature
S2	15.1	41.05		Immature
S2	13.1	28.19		Immature
S2	14.3	36.9		Immature
S2	12.5	24.57		Immature
S2	15	39.44		Immature
S2	14.9	29.88		Immature
S2	17.7	68.4		Immature
S2	13.5	31.79		Immature
S2	13.5	30.54		Immature
S2	17.9	59.54		Immature
S2	12.1	20.12		Immature
S2	17	21.15		Immature
S2	15.9	46.5		Immature
S2	11.5	17.55		Immature
S2	16.7	60.3		Immature
S2	13.7	34.69		Immature
S2	14.1	38.64		Immature
S2	14.5	34.34		Immature
S2	13.8	26.88		Immature
S2	15.8	49.13		Immature
S2	12.8	29.75		Immature
S2	13.2	26.97		Immature
S2	18.7	73.1		Immature
S2	17.1	67.91		Immature
S3	14	32.9		Immature
S3	18.9	91.8		Immature
S3	15.4	48.22		Immature
S3	13.3	35.2		Immature
S3	10.9	18.2		Immature
S3	12.2	25.2		Immature
S3	10.4	16.25		Immature
S3	7.4	6.3		Immature
S3	12.3	25.5		Immature
S3	14.2	37.05		Immature
S3	13	30.15		Immature
S4	21.9	122.8		Immature
S4	17.4	71.25		Immature
S4	15.7	50.75		Immature
S4	10.1	12.5		Immature
S4	12.5	22.7		Immature
S4	16.6	57.2		Immature
S4	11.5	19.7		Immature
S4	15.4	45.7		Immature
S4	14.9	40.6		Immature
S4	13	25.3		Immature
S4	13.5	27.5		Immature
S4	12.6	23.8		Immature
S4	15	43.12		Immature
S4	14.9	40.17		Immature
S4	13.7	35		Immature
S4	12.5	21.5		Immature
S4	14.4	41.2		Immature
S4	21.2	114.65		Immature
S4	14.9	42.93		Immature
S4	12.7	23		Immature
S4	10.2	13.5		Immature
S4	18.4	82.15		Immature
S4	14.4	34.65		Immature
S4	12.9	27.5		Immature
S4	14.8	36.9		Immature
S5	11.6	24.71		Immature
S5	12.6	23.62		Immature
S5	10.6	15.8		Immature
S5	13.4	31.86		Immature
S5	9.7	10.6		Immature
S5	10.4	14.33		Immature
S5	13	20.42		Immature
S5	12.1	20.85		Immature
S6	17.5	69.32		Immature
S6	15	46.23		Immature
S6	14	34.74		Immature
S6	13	29.26		Immature
S6	11.5	18.5		Immature
S6	13.5	31.72		Immature
S6	16.5	59.54		Immature
S7	11.9	23.05		Immature
S7	9.6	12.26		Immature
S7	9.9	14.04		Immature
S7	8.4	8.42		Immature
S7	8.5	8.72		Immature
S7	9	9.58		Immature
S7	7.7	6		Immature
S7	10	14.04		Immature
S7	10.5	15.9		Immature
S7	11.4	20.8		Immature
S7	7.7	6.41		Immature
S7	8.8	8.45		Immature
S7	10.1	14.45		Immature
S7	11.1	16.82		Immature

## Sheet: P.woolm
Paralichthys woolmani
Station	TL (cm)	Weight (g)		Maturity	Sex	Stage of gondal development
S1	16.15	36.6		Immature
S1	8.7	5.9		Immature
S1	9.4	15.61		Immature
S1	9.1	6.09		Immature
S1	11.9	11.54		Immature
S1	14.7	28.73		Immature
S1	8.5	7.89		Immature
S1	9.5	5.83		Immature
S1	9.9	6.41		Immature
S1	9.6	6.45		Immature
S1	7.9	2.89		Immature
S1	9.2	4.15		Immature
S1	7.5	2.52		Immature
S1	13.3	18.7		Immature
S1	8.8	5.72		Immature
S1	7.7	2.71		Immature
S1	8.7	4.88		Immature
S2	10.5	8.5		Immature
S2	10.3	7.34		Immature
S2	11.9	13.6		Immature
S2	8	4.64		Immature
S2	9.3	5.7		Immature
S2	15.8	39.23		Immature
S2	16.6	43.56		Immature
S2	9.1	5.94		Immature
S2	9	6.3		Immature
S2	11.4	13.9		Immature
S2	10.5	8.4		Immature
S2	11.8	16.31		Immature
S2	9.7	6.22		Immature
S2	7.3	3		Immature
S2	9.3	6.72		Immature
S2	10.5	10.1		Immature
S2	10.3	8.11		Immature
S2	7.3	2.35		Immature
S2	10.6	10.94		Immature
S2	15.6	31.4		Immature
S2	12.1	13.8		Immature
S2	10	9.72		Immature
S2	9.6	6.71		Immature
S2	11.2	12.14		Immature
S3	10.4	8.25		Immature
S3	11.8	15.92		Immature
S3	11.5	16.03		Immature
S3	11.9	16.5		Immature
S3	12.5	20.81		Immature
S3	15	27.9		Immature
S3	13.2	22.14		Immature
S3	15.4	30.32		Immature
S3	11.8	17.65		Immature
S3	12.6	19		Immature
S3	13.5	26.24		Immature
S3	12.4	19.15		Immature
S3	11.7	15.25		Immature
S3	15.8	32.22		Immature
S3	12.7	20.16		Immature
S3	9	6.2		Immature
S3	11.9	17.5		Immature
S3	12.4	18.7		Immature
S3	11.7	15.18		Immature
S3	13.1	21		Immature
S3	13.8	20.37		Immature
S3	11.7	21.04		Immature
S3	19.3	65		Immature
S3	11.9	22		Immature
S3	22.9	108.8		Immature
S4	13.7	125.5		Immature
S4	11.5	13.1		Immature
S4	12	14.45		Immature
S4	11.4	8.26		Immature
S4	9.5	6		Immature
S4	9.9	7		Immature
S4	10.4	8.2		Immature
S4	16	29.5		Immature
S4	10.4	9.15		Immature
S4	8.2	3.5		Immature
S4	9.5	6		Immature
S4	10.9	11.3		Immature
S4	10.5	7		Immature
S4	10.3	9.7		Immature
S4	9.5	6.7		Immature
S4	9.8	5.9		Immature
S4	11.7	9.1		Immature
S5	9.4	7.36		Immature
S5	10	8.9		Immature
S5	12.7	14.4		Immature
S5	8.9	5.58		Immature
S5	11.6	12		Immature
S5	11.3	13.08		Immature
S5	12	15.55		Immature
S5	10.8	10.6		Immature
S5	12.2	15.37		Immature
S5	12.3	14.5		Immature
S5	9.9	7.57		Immature
S5	12.14	14.15		Immature
S5	10.2	8.83		Immature
S5	11.1	11.81		Immature
S5	11.8	14		Immature
S5	11.3	13.8		Immature
S5	11	10		Immature
S5	7.1	2.64		Immature
S5	9.6	6.83		Immature
S5	11.1	13.8		Immature
S5	10.2	9.45		Immature
S5	9	5.8		Immature
S5	10.4	8.67		Immature
S5	10	9		Immature
S6	27.5	300		Developed gonad	female	S3
S6	25.5	180.36		Immature
S6	26	172.9		Mature	female	S2
S6	24.5	148.44		Developed gonad
S6	12.5	19.78		Immature
S6	13	20.93		Immature
S6	12.5	19.45		Immature
S6	19	63.9		Immature
S6	18	46.3		Immature
S6	14	25.8		Immature
S6	16.5	49		Immature
S6	24	148.74		Immature
S6	13	21.4		Immature
S6	12	14.36		Immature
S6	12	14.42		Immature
S6	12.5	14.31		Immature
S6	10.5	12.25		Immature
S6	11.5	17.18		Immature
S6	10.5	10.59		Immature
S6	13	18.89		Immature
S6	12	18.26		Immature
S6	11	12.88		Immature
S6	14	22.57		Immature
S6	8.5	7.3		Immature
S6	9	7.9		Immature
S6	13	23.11		Immature
S7	22.3	108.17		Developed gonad	female	S1
S7	8	5.26		Immature
S7	9.2	8.12		Immature
S7	10.5	11.4		Immature
S7	10.7	12.3		Immature
S7	9.5	8.9		Immature
S7	8.9	6.6		Immature
S7	10	10.5		Immature
S7	8	3.92		Immature
S7	10	10.6		Immature
S7	10.9	13		Immature
S7	11.3	19.1		Immature
S7	9.7	8.5		Immature
S7	10.1	10.12		Immature
S7	9	8.7		Immature
S7	9	6.8		Immature
S7	9.5	7.6		Immature
S7	9.5	9.2		Immature
S7	11.8	19.15		Immature
S7	10.5	11.6		Immature
S7	8	4.68		Immature
S7	10	11.2		Immature
S7	10.5	10.8		Immature
S7	9.4	7.26		Immature
S7	9.2	8.15		Immature
S7	8.2	6.18		Immature
S7	9.5	7.9		Immature
S7	10.6	12.7		Immature
S7	9.8	8.28		Immature
S7	10	9.92		Immature
S7	7.8	5.12		Immature
S7	10			Immature
S7	13.5	17.24		Immature
S7	11.3	14.5		Immature
S7	9.5	8.31		Immature
S7	10.7	13.05		Immature
S7	10.2	9.24		Immature
S7	10.9	12.7		Immature
S7	9.6	9.3		Immature
S7	9.5	7.77		Immature
S7	11.6	14.4		Immature
S7	10.7	12.15		Immature
S7	7.5	3		Immature
S7	10.5	9.98		Immature
S7	9.5	8.99		Immature
S7	12.8	17.9		Immature
S7	11	12.63		Immature
S7	9	7		Immature
S7	10.5	11.25		Immature
S7	8.5	5.78		Immature
S7	10	9.4		Immature
S7	9.2	8.35		Immature
S7	9.4	8.38		Immature
S7	10.7	13.25		Immature
S7	10.8	11.8		Immature
S7	11	12.8		Immature
S7	8.3	6.25		Immature
S7	9.5	9.51		Immature
S7	10	9.48		Immature
S7	8.7	5.59		Immature
S7	10.5	11.45		Immature
S7	10.6	13		Immature
S7	8.4	6.29		Immature
S7	9.3	7.93		Immature
S7	8.4	9.9		Immature
S7	11.5	15.31		Immature
S7	9.9	9.73		Immature
S7	9	8		Immature
S7	12	12.4		Immature
S7	9.1	7.3		Immature
S7	9.3	8.9		Immature
S7	8.6	5.8		Immature
S7	11	12.2		Immature
S7	8	4.8		Immature
S7	9.3	7.96		Immature
S7	9.5	8.7		Immature
S7	9.4	6.62		Immature
S7	8	5		Immature
S7	10.1	10.15		Immature
S7	8.5	6		Immature
S7	9.1	7.93		Immature
S7	9.6	8.9		Immature
S7	10.4	10.6		Immature
S7	10.3	10.7		Immature
S7	9.6	9		Immature
S7	10.1	11.17		Immature
S7	10.2	10.7		Immature
S7	10.4	10.3		Immature
S7	11.1	13.9		Immature
S7	9.4	8.2		Immature
S7	10.2	11.3		Immature
S7	9.1	8.7		Immature
S7	9	8.55		Immature
S7	8	4.53		Immature
S7	9.8	10.14		Immature
S7	9.5	8.05		Immature
S7	9.2	8.02		Immature

## Sheet: P.panam
Pomadasys panamensis
Station	TL (cm)	Weight (g)		Maturity	Sex	Stage of gondal development
S1	11.5	21.52		Immature
S1	12.1	28.23		Immature
S1	7.9	7.66		Immature
S1	11.6	25.08		Immature
S1	10.5	17.1		Immature
S1	13.7	29.2		Immature
S1	8.5	8.68		Immature
S2	11.5	21.8		Immature
S2	13.6	3.55		Immature
S2	10.5	16.28		Immature
S2	10.6	1843		Immature
S2	10	13		Immature
S2	13.8	32.8		Immature
S2	10.5	15.31		Immature
S2	9.6	11.93		Immature
S2	13.9	38.7		Immature
S3	12.7	30.58		Immature
S3	11.4	22.16		Immature
S3	10.6	18.71		Immature
S4	14.4	40.74		Developed gonad	female	S1
S4	14	38.2		Developed gonad	female	S1
S5	17	37.85		Developed gonad	male	S1
S5	15.4	55.9		Developed gonad	female	S2
S5	13.5	36		Developed gonad	female	S1
S5	13.6	38		Developed gonad	female	S1
S5	13.9	38.85		Developed gonad	female	S1
S5	10.6	17.3		Immature
S5	9.1	11.29		Immature
S5	10.1	16.3		Immature
S5	8.9	10.5		Immature
S5	10.4	18.9		Immature
S5	8.9	7.25		Immature
S5	10.1	14.23		Immature
S5	11.6	22.45		Immature
S6	14	48		Developed gonad	female	S1
S6	14.5	52.05		Developed gonad	female	S1
S6	15	48.71		Developed gonad	female	S2
S6	14	45		Developed gonad	female	S1
S6	13	33.33		Developed gonad	female	S1
S6	13	41.69		Developed gonad	female	S1
S6	13	35.11		Developed gonad	female	S1
S6	13.5	42.51		Developed gonad	female	S1
S6	12.5	33.48		Developed gonad	female	S2
S6	14	42.37		Immature
S6	14	47.42		Immature
S6	10	21.6		Immature
S6	13	34.34		Immature
S6	12.5	31.72		Immature
S6	11	20.94		Immature
S6	10	13.04		Immature
S6	14	16.29		Immature
S6	14.5	52.55		Immature
S6	13	37.3		Immature
S6	8.5	9.49		Immature
S6	8	7.9		Immature
S6	11	23.97		Immature
S6	11.5	20.24		Immature
S6	10	15.72		Immature
S6	11	21.76		Immature
S6	4	2		Immature
S6	10.5	19.94		Immature
S7

## Sheet: P.horrens
Prionotus horrens
Station	TL (cm)	Weight (g)		Maturity	Sex	Stage of gondal development
S1	4	0.93		Immature
S2	11.7	21.5		Immature
S2	11.7	12.89		Immature
S2	5.4	2.17		Immature
S3	11.7	17.6		Immature
S3	6.1	5.3		Immature
S4	6.9	15.52		Immature
S5
S6
S7	9.8	12.95		Immature
S7	8	6.31		Immature

[truncated: 3 more sheets: P.grandi, S.pachyg, S.scitu]
